# Supplementary material for: The Signaling Pathway That cGAMP Riboswitches Found: Analysis and Application of Riboswitches to Study cGAMP Signaling in Geobacter sulfurreducens
Source: Int J Mol Sci. 2022 Jan 21;23(3):1183. doi: 10.3390/ijms23031183 (PMC8835794; doi:10.3390/ijms23031183)
Supplement: Supplementary file 1 [file ijms-23-01183-s001.zip]

Archive with 1 entries (1 files):
- ijms-1525455-supplementary.pdf
